# Supplementary material for: Themis2 regulates natural killer cell memory function and formation
Source: Nat Commun. 2023 Nov 8;14:7200. doi: 10.1038/s41467-023-42578-8 (PMC10632368; doi:10.1038/s41467-023-42578-8)
Supplement: Supplementary file 4 — Source Data File [file 41467_2023_42578_MOESM4_ESM.xlsx]

## Sheet: Fig 1d
	Days after infection
	0	7	14	21	28
WT Ly49H+	0.40981	11.544	3.96	0.98289
WT Ly49H+	0.31995	10.3275	5.04	1.57126	0.41561
WT Ly49H+	0.5916	15.2592	4.3014	1.25354	0.59492
WT Ly49H+	0.7663	14.56	4.416		0.64578
WT Ly49H+	0.37338	8.304		1.06	0.40365
WT Ly49H+	0.359	6.3549	1.57612	0.94176	0.32361
WT Ly49H+	0.13728	4.6452	1.4616	1.0998	0.61864
WT Ly49H+	0.51072	11.7116	1.80198	0.6048	0.26605
Themis2 KO Ly49H+	0.62381	19.344	10.2096	3.69195	2.44584
Themis2 KO Ly49H+	0.44631	14.637	8.722	3.31822
Themis2 KO Ly49H+	0.5278	21.8042	8.8172	3.2853	1.48944
Themis2 KO Ly49H+	0.7821	21.5488	8.3328	2.73776	1.55491
Themis2 KO Ly49H+	0.49	15.312	13.9698	3.88	1.51905
Themis2 KO Ly49H+	0.464	13.9932	6.91068	3.37824	1.59594
Themis2 KO Ly49H+	0.21164		3.0996	3.4263	2.22888
Themis2 KO Ly49H+	0.47538	14.874	5.5836

## Sheet: Fig 1e
	Days after infection
	0	7	14	21	28
WT Ly49H+		0.373737	0.279472	0.210251	0.245984
WT Ly49H+	0.417548	0.413687	0.366226	0.321355	0.220441
WT Ly49H+	0.528497	0.411705	0.327886	0.276181	0.249749
WT Ly49H+	0.494898	0.403226	0.346386		0.263847
WT Ly49H+		0.351626	0.272539	0.214575	0.209939
WT Ly49H+	0.436209	0.312309	0.185714	0.218	0.168586
WT Ly49H+	0.585106	0.321792	0.320442	0.242991	0.217256
WT Ly49H+	0.517919	0.440524	0.243986	0.242915
Themis2 KO Ly49H+		0.626263	0.720528	0.789749	0.754016
Themis2 KO Ly49H+	0.582452	0.586313	0.633774	0.678645	0.779559
Themis2 KO Ly49H+	0.471503	0.588295	0.672114	0.723819	0.750251
Themis2 KO Ly49H+	0.505102	0.596774	0.653614		0.735146
Themis2 KO Ly49H+		0.648374	0.727461	0.785425	0.790061
Themis2 KO Ly49H+	0.563791	0.687691	0.814286	0.782	0.831414
Themis2 KO Ly49H+	0.414894	0.678208	0.679558	0.757009	0.782744
Themis2 KO Ly49H+	0.482081	0.559476	0.756014	0.757085

## Sheet: Fig 1F
	Percentages
WT Ly49H+	1.4392
WT Ly49H+	0.89167
WT Ly49H+	1.21212
WT Ly49H+	0.61805
WT Ly49H+	0.46284
WT Ly49H+	0.33572
WT Ly49H+	0.46689
WT Ly49H+	0.24566
Themis2 KO Ly49H+	4.032
Themis2 KO Ly49H+	2.69306
Themis2 KO Ly49H+	3.49687
Themis2 KO Ly49H+
Themis2 KO Ly49H+	2.94408
Themis2 KO Ly49H+	1.78324
Themis2 KO Ly49H+	1.77276
Themis2 KO Ly49H+	1.13742
	The absolute number (x 10^3)
WT Ly49H+	13.5033
WT Ly49H+	8.94269
WT Ly49H+	18.2045
WT Ly49H+	6.77312
WT Ly49H+	6.51799
WT Ly49H+	7.02756
WT Ly49H+	8.56454
WT Ly49H+	7.19042
Themis2 KO Ly49H+	37.8302
Themis2 KO Ly49H+	27.0091
Themis2 KO Ly49H+	52.5186
Themis2 KO Ly49H+
Themis2 KO Ly49H+	41.4603
Themis2 KO Ly49H+	37.3282
Themis2 KO Ly49H+	32.5192
Themis2 KO Ly49H+	33.2921

## Sheet: Fig 1g
WT				Themis2-/-
Days after infection				Days after infection
0	7	17	28	0	7	17	28
5.08	6.46	18.5	3.69	4.81	4.23	5.85	3.03
2.48	8.06	22.8	4.62	5.53	4.84	6.98	2.32
2.09	7.44	22.2	5.22	2.29	4.23	6.96	3.07
			5.67				3.32
	6.21	23.5	7.13		3.2	9.74	0.8
	5.59	38.1	5.47		3.33	4.87	1.68
	5.2	12.7	4.36		2.95	3.82	0.94
			6.49				1.27

## Sheet: Fig 1i
	Days after infection
	0	7	14	21	28
WT YFP+Ly49H+ KLRG1+ NK	0	13.2447	26.6989	18.5535	13.362
	0	10.7663	14.1768	9.2493	6.7725
	0	8.9925	10.8559	6.9444	5.81936
	0	8.46603	9.4374	6.25534	5.6252
	0	9.0906	9.6212	6.8089	6.62905
	0	8.667	9.6012	7.072	6.758
Themis2-deficient YFP+Ly49H+ KLRG1+ NK	0	35.5272	43.911	28.823	22.9806
	0	39.2679	42.8264	32.6592	24.115
	0	20.3616	28.361	22.248	16.0314
	0	41.308	44.1152	34.72	30.6051
	0	14.1504	18.546	11.4954	14.782
	0	23.9016	29.4294	28.392	26.0064

## Sheet: Fig 1j
	Percentages
WT YFP+Ly49H+ KLRG1+ NK
	3.1
	3.30139
	2.19055
	2.25996
	2.19419
Themis2-deficient YFP+Ly49H+ KLRG1+ NK	12.541
	12.1761
	9.81577
	16.4551
	8.35795
	11.3098
	The absolute number (x 10^3)
WT YFP+Ly49H+ KLRG1+ NK	44.3993
	51.3583
	40.0765
	41.0047
	39.6731
Themis2-deficient YFP+Ly49H+ KLRG1+ NK	253.549
	165.517
	304.78
	346.159
	123.108
	203.251

## Sheet: Fig 2a
Effector functions (% CD107a+) of Ly49H+ NK cells
Naïve						Memory
WT			Themis2 KO			WT			Themis2 KO
Unstim.	RMA	RMA-m157	Unstim.	RMA	RMA-m157	Unstim.	RMA	RMA-m157	Unstim.	RMA	RMA-m157
3.25	2.41	19.6	3.34	2.6	25.8	0	3.33	23.7	0	0	40.5
3.27	2.82	18.9	4.17	2.2	26.3	5.12	4.16	24.6		0	44
1.13	1.88	20.2	1.33	2.28	27.1	0		24.5	4.35	3.7	43
3.86	5.9	21.5	5.1	7.22	25.1	7.76		28.9	8.78		42.1
3.46	6.84	19.4	5.05	7.3	30.1	6.56	11	29.9	1	12.6	40.7
3.57	7.52	19.4	4.48	8.43	24.5	8.98	12	26.6	7.87	16.4	40.5
1.46	2.25		1.97	2.87		1.82	3.16	28.5	1.88	2.92	42
1.48	2.61	17.6	1.79	3.22	26.2	1.42	3.9	29.3	2.35	3.37	44.6
	2.54	20.7		2.9	27.3		2.69	27		3.06	41.5
		21.2			28.9			33.3			40.3
		20.6			28			32.2			42.7
Effector functions (% IFN-g+) of Ly49H+ NK cells
Naïve								Memory
WT			Themis2 KO			WT			Themis2 KO
Unstim.	RMA	RMA-m157	Unstim.	RMA	RMA-m157	Unstim.	RMA	RMA-m157	Unstim.	RMA	RMA-m157
0.91	1.29	14.4	0.86	0.75	13.9	0	3.33	18.4	4	0	19
1.8	1.12	13.6	0.87	0.93	13.2	5.12	0.65	22.8		2.56	32
1.5	1	13.5	0.7	0.96	14	0		22.3	4.17	3.7	40
1.8	3.77	11.3	1.09	1.98	10.8	5.5		23.9	5.36		27.5
1.8	2.42	12.9	1.62	2.2	13.4	2.25	6.47	20.5	0.13	6.9	24.6
1.94	3.35	11.8	0.96	2.38	11.2	4.49	6.7	20.1	4.11	6.6	24.2
4.34	1.64	9.31	8.79	2		1.54	1.83	19.3	1.41	2.67	27
2.04	1.98	11.8	4.7	1.86	13.5	1.1	2.25	19.2	3.36	2.47	27.1
	1.81	13.4		1.73	13.1		0.32	20.5		0.97	28.2
		14.7			14.6			20.4			25.8
		13.9			13.3			23.8			29.4

## Sheet: Fig 2b
	Fold expansion of the number of transferred memory NK cells
WT memor NK	10.1006
	4.93778
	5.20394
	3.20284
	4.36989
	4.69142
Themis2-deficient memory NK	18.1922
	18.7443
	20.8647
	33.1242
	25.3337
	21.096

## Sheet: Fig 2c
IE1 in the spleen (per whole spleen) on day 3 pi
Group	Naïve	Memory
WT	25.1759
WT	29.5327
WT	18.6652
WT	21.009
WT		10.5583
WT		28.5812
WT		14.6017
WT		9.42867
WT		10.3094
WT		5.64069
WT		0.917961
WT		0.29613
Themis2-/-	17.4008
Themis2-/-	3.70575
Themis2-/-
Themis2-/-	15.6739
Themis2-/-
Themis2-/-		0.261745
Themis2-/-		0.373146
Themis2-/-		0.0693359
Themis2-/-		0.908706
Themis2-/-		0.396502
Themis2-/-		1.91401
Themis2-/-		0.230481
		No NK Ctrl
		51.5363
IE1 in the liver (per g of the liver) on day 3 pi
Group	Naïve	Memory
WT	0.453
WT	0.488
WT	0.522
WT	0.541
WT		0.453
WT		0.476
WT		0.421
WT		0.475
WT		0.423
WT		0.532
WT		0.468
WT		0.39
Themis2-/-	0.401
Themis2-/-	0.392
Themis2-/-	0.399
Themis2-/-	0.424
Themis2-/-		0.441
Themis2-/-		0.448
Themis2-/-		0.567
Themis2-/-		0.568
Themis2-/-		0.588
Themis2-/-		0.526
Themis2-/-		0.584
Themis2-/-		0.463
		No NK Ctrl
		0.38

## Sheet: Fig3 b
Stimulation
Isotype Ig			Anti-Ly49H
6 h	24 h	48 h	6 h	24 h	48 h
17.27	36.71	35.19	17.33
11.95	20.66	8.66	22.18	20.52	53.13
15.66	36.72	3.18	46.67	45.82	51.07
28.72	24.42	22.31	59.3	39.35	57.93
24.92	6.93	16.48	17.45	24.9	55.7
	26.29	21.59	53.82	56.42	56.99
2.76	34.48	16.09	7.77	25.7	39.29
7.72	0		7.27	55.43	71.21
4.75	0		66.12	56.39	62.57
			40.84	72.83	39.37
			54.42	53.7	40.03
			66.56	76.2
			67.79
			9.09	57.13
			89.66	49.93
			43.5	70.53
				65.94
				51.01
				50.59

[truncated: 46 more sheets: Fig 3d, Fig 4b, Fig 4e, Fig 5a, Fig 5c, Fig 5d, Fig 5e, Fig 6a, Fig 6b, Fig 6c, Fig 6d, Fig 6e, Supple Fig 2a, Supple Fig 2b, Supple Fig 2c, Supple Fig 2d, Supple Fig 2f, Supple Fig 3a, Supple Fig 3b, Supple Fig 3c …]
